# Supplementary material for: Association of Clostridium butyricum Therapy Using the Live Bacterial Product CBM588 with the Survival of Patients with Lung Cancer Receiving Chemoimmunotherapy Combinations
Source: Cancers (Basel). 2023 Dec 21;16(1):47. doi: 10.3390/cancers16010047 (PMC10778075; doi:10.3390/cancers16010047)
Supplement: Supplementary file 1 [file cancers-16-00047-s001.zip]

Archive with 1 entries (1 files):
- cancers-2776909-supplementary.pdf
